# Supplementary material for: Intrinsic Expression of Coagulation Factors and Protease Activated Receptor 1 (PAR1) in Photoreceptors and Inner Retinal Layers
Source: Int J Mol Sci. 2022 Jan 17;23(2):984. doi: 10.3390/ijms23020984 (PMC8778890; doi:10.3390/ijms23020984)
Supplement: Supplementary file 1 [file ijms-23-00984-s001.zip]

Archive with 1 entries (1 files):
- Supplementary_par1_manuscript.pdf
